# Supplementary material for: Taxonomic and environmental distribution of bacterial amino acid auxotrophies
Source: Nat Commun. 2023 Nov 22;14:7608. doi: 10.1038/s41467-023-43435-4 (PMC10665431; doi:10.1038/s41467-023-43435-4)
Supplement: Supplementary file 4 — Supplementary Data 1 [file 41467_2023_43435_MOESM4_ESM.xlsx]

## Sheet: Supplementary_Data_1
ID	Genome accession	GTDB taxonomy	NCBI organism name
1	GCF_000015985.1	d__Bacteria;p__Proteobacteria;c__Alphaproteobacteria;o__Rhodobacterales;f__Rhodobacteraceae;g__Cereibacter_A;s__Cereibacter_A sphaeroides	Rhodobacter sphaeroides ATCC 17029
2	GCF_000019845.1	d__Bacteria;p__Proteobacteria;c__Alphaproteobacteria;o__Rhizobiales;f__Beijerinckiaceae;g__Beijerinckia;s__Beijerinckia indica	Beijerinckia indica subsp. indica ATCC 9039
3	GCF_000025725.1	d__Bacteria;p__Deferribacterota;c__Deferribacteres;o__Deferribacterales;f__Denitrovibrionaceae;g__Denitrovibrio;s__Denitrovibrio acetiphilus	Denitrovibrio acetiphilus DSM 12809
4	GCF_000143225.1	d__Bacteria;p__Proteobacteria;c__Gammaproteobacteria;o__Burkholderiales;f__Burkholderiaceae;g__Herbaspirillum;s__Herbaspirillum seropedicae	Herbaspirillum seropedicae SmR1
5	GCF_000183725.1	d__Bacteria;p__Campylobacterota;c__Campylobacteria;o__Campylobacterales;f__Sulfurimonadaceae;g__Sulfuricurvum;s__Sulfuricurvum kujiense	Sulfuricurvum kujiense DSM 16994
6	GCF_001579945.1	d__Bacteria;p__Proteobacteria;c__Gammaproteobacteria;o__Steroidobacterales;f__Steroidobacteraceae;g__Steroidobacter;s__Steroidobacter denitrificans	Steroidobacter denitrificans
7	GCF_003443575.1	d__Bacteria;p__Proteobacteria;c__Alphaproteobacteria;o__Rhodobacterales;f__Rhodobacteraceae;g__Phaeobacter;s__Phaeobacter inhibens	Phaeobacter inhibens
8	GCF_900102855.1	d__Bacteria;p__Proteobacteria;c__Gammaproteobacteria;o__Thiohalomonadales;f__Thiohalomonadaceae;g__Thiohalomonas;s__Thiohalomonas denitrificans	Thiohalomonas denitrificans
9	GCF_000012925.1	d__Bacteria;p__Desulfobacterota;c__Desulfuromonadia;o__Geobacterales;f__Geobacteraceae;g__Geobacter;s__Geobacter metallireducens	Geobacter metallireducens GS-15
10	GCF_000013325.1	d__Bacteria;p__Proteobacteria;c__Alphaproteobacteria;o__Sphingomonadales;f__Sphingomonadaceae;g__Novosphingobium;s__Novosphingobium aromaticivorans	Novosphingobium aromaticivorans DSM 12444
11	GCF_000186245.1	d__Bacteria;p__Campylobacterota;c__Campylobacteria;o__Campylobacterales;f__Sulfurovaceae;g__Nitratifractor;s__Nitratifractor salsuginis	Nitratifractor salsuginis DSM 16511
12	GCF_000327065.1	d__Bacteria;p__Proteobacteria;c__Gammaproteobacteria;o__Pseudomonadales;f__Pseudomonadaceae;g__Pseudomonas_A;s__Pseudomonas_A stutzeri_AE	Pseudomonas stutzeri RCH2
13	GCF_000384075.1	d__Bacteria;p__Proteobacteria;c__Gammaproteobacteria;o__Methylococcales;f__Methylomonadaceae;g__Methylovulum;s__Methylovulum miyakonense	Methylovulum miyakonense HT12
14	GCF_000384235.1	d__Bacteria;p__Proteobacteria;c__Gammaproteobacteria;o__Thiomicrospirales;f__Thiomicrospiraceae;g__Hydrogenovibrio;s__Hydrogenovibrio halophilus	Hydrogenovibrio halophilus DSM 15072
15	GCF_000425265.1	d__Bacteria;p__Desulfobacterota_I;c__Desulfovibrionia;o__Desulfovibrionales;f__Desulfovibrionaceae;g__Maridesulfovibrio;s__Maridesulfovibrio zosterae	Desulfovibrio zosterae DSM 11974
16	GCF_000427445.1	d__Bacteria;p__Proteobacteria;c__Alphaproteobacteria;o__Rhizobiales;f__Beijerinckiaceae;g__Methylocella;s__Methylocella acidiphila	Methylocapsa acidiphila B2
17	GCF_000620485.1	d__Bacteria;p__Proteobacteria;c__Gammaproteobacteria;o__Xanthomonadales;f__Rhodanobacteraceae;g__Dyella;s__Dyella marensis	Dyella japonica UNC79MFTsu3.2
18	GCF_001484605.1	d__Bacteria;p__Actinobacteriota;c__Actinomycetia;o__Actinomycetales;f__Micrococcaceae;g__Pseudarthrobacter;s__Pseudarthrobacter sulfonivorans_A	Pseudarthrobacter sulfonivorans
19	GCF_000008325.1	d__Bacteria;p__Proteobacteria;c__Gammaproteobacteria;o__Methylococcales;f__Methylococcaceae;g__Methylococcus;s__Methylococcus capsulatus	Methylococcus capsulatus str. Bath
20	GCF_000015165.1	d__Bacteria;p__Proteobacteria;c__Alphaproteobacteria;o__Rhizobiales;f__Xanthobacteraceae;g__Bradyrhizobium;s__Bradyrhizobium denitrificans	Bradyrhizobium sp. BTAi1
21	GCF_000015305.1	d__Bacteria;p__Actinobacteriota;c__Actinomycetia;o__Mycobacteriales;f__Mycobacteriaceae;g__Mycobacterium;s__Mycobacterium austroafricanum	Mycolicibacterium vanbaalenii PYR-1
22	GCF_000018145.1	d__Bacteria;p__Proteobacteria;c__Alphaproteobacteria;o__Rhodobacterales;f__Rhodobacteraceae;g__Dinoroseobacter;s__Dinoroseobacter shibae	Dinoroseobacter shibae DFL 12 = DSM 16493
23	GCF_000023265.1	d__Bacteria;p__Actinobacteriota;c__Acidimicrobiia;o__Acidimicrobiales;f__Acidimicrobiaceae;g__Acidimicrobium;s__Acidimicrobium ferrooxidans	Acidimicrobium ferrooxidans DSM 10331
24	GCF_000025485.1	d__Bacteria;p__Proteobacteria;c__Gammaproteobacteria;o__Chromatiales;f__Chromatiaceae;g__Allochromatium;s__Allochromatium vinosum	Allochromatium vinosum DSM 180
25	GCF_000372865.1	d__Bacteria;p__Proteobacteria;c__Gammaproteobacteria;o__Methylococcales;f__Methylomonadaceae;g__Methylosarcina;s__Methylosarcina fibrata	Methylosarcina fibrata AML-C10
26	GCF_000621325.1	d__Bacteria;p__Proteobacteria;c__Gammaproteobacteria;o__Thiotrichales;f__Thiotrichaceae;g__Thiothrix;s__Thiothrix lacustris	Thiothrix lacustris DSM 21227
27	GCF_000711195.1	d__Bacteria;p__Proteobacteria;c__Gammaproteobacteria;o__Thiomicrospirales;f__Thiomicrospiraceae;g__Thiomicrospira;s__Thiomicrospira pelophila	Thiomicrospira pelophila DSM 1534
28	GCF_001431535.1	d__Bacteria;p__Proteobacteria;c__Gammaproteobacteria;o__Xanthomonadales;f__Xanthomonadaceae;g__Stenotrophomonas;s__Stenotrophomonas chelatiphaga	Stenotrophomonas chelatiphaga
29	GCF_002117405.1	d__Bacteria;p__Proteobacteria;c__Alphaproteobacteria;o__Rhizobiales;f__Beijerinckiaceae;g__Methylocystis;s__Methylocystis bryophila	Methylocystis bryophila
30	GCF_000016065.1	d__Bacteria;p__Proteobacteria;c__Gammaproteobacteria;o__Enterobacterales;f__Shewanellaceae;g__Shewanella;s__Shewanella loihica	Shewanella loihica PV-4
31	GCF_000019365.1	d__Bacteria;p__Proteobacteria;c__Alphaproteobacteria;o__Rhizobiales;f__Beijerinckiaceae;g__Methylobacterium;s__Methylobacterium sp000019365	Methylobacterium sp. 4-46
32	GCF_000020125.1	d__Bacteria;p__Proteobacteria;c__Gammaproteobacteria;o__Burkholderiales;f__Burkholderiaceae;g__Paraburkholderia;s__Paraburkholderia phytofirmans	Paraburkholderia phytofirmans PsJN
33	GCF_000023185.1	d__Bacteria;p__Proteobacteria;c__Alphaproteobacteria;o__Rhizobiales;f__Rhizobiaceae;g__Rhizobium;s__Rhizobium leguminosarum_J	Rhizobium leguminosarum bv. trifolii WSM1325
34	GCF_000185905.1	d__Bacteria;p__Proteobacteria;c__Alphaproteobacteria;o__Rhizobiales;f__Rhizobiaceae;g__Mesorhizobium;s__Mesorhizobium ciceri	Mesorhizobium ciceri biovar biserrulae WSM1271
35	GCF_000385335.1	d__Bacteria;p__Proteobacteria;c__Alphaproteobacteria;o__Rhizobiales;f__Beijerinckiaceae;g__Methyloferula;s__Methyloferula stellata	Methyloferula stellata AR4
36	GCF_000429905.1	d__Bacteria;p__Desulfobacterota;c__Desulfobacteria;o__Desulfobacterales;f__Desulfatibacillaceae;g__Desulfatibacillum;s__Desulfatibacillum aliphaticivorans	Desulfatibacillum aliphaticivorans DSM 15576
37	GCF_000746085.1	d__Bacteria;p__Proteobacteria;c__Alphaproteobacteria;o__Rhizobiales;f__Beijerinckiaceae;g__Methylocella;s__Methylocella aurea	Methylocapsa aurea
38	GCF_000092245.1	d__Bacteria;p__Campylobacterota;c__Campylobacteria;o__Campylobacterales;f__Arcobacteraceae;g__Arcobacter;s__Arcobacter nitrofigilis	Arcobacter nitrofigilis DSM 7299
39	GCF_000146165.2	d__Bacteria;p__Proteobacteria;c__Gammaproteobacteria;o__Enterobacterales;f__Shewanellaceae;g__Shewanella;s__Shewanella oneidensis	Shewanella oneidensis MR-1
40	GCF_000166055.1	d__Bacteria;p__Proteobacteria;c__Alphaproteobacteria;o__Rhizobiales;f__Rhodomicrobiaceae;g__Rhodomicrobium;s__Rhodomicrobium vannielii	Rhodomicrobium vannielii ATCC 17100
41	GCF_000170735.1	d__Bacteria;p__Campylobacterota;c__Campylobacteria;o__Nautiliales;f__Nautiliaceae;g__Caminibacter;s__Caminibacter mediatlanticus	Caminibacter mediatlanticus TB-2
42	GCF_000204645.1	d__Bacteria;p__Proteobacteria;c__Gammaproteobacteria;o__Burkholderiales;f__Burkholderiaceae;g__Alicycliphilus;s__Alicycliphilus denitrificans	Alicycliphilus denitrificans K601
43	GCF_000227685.2	d__Bacteria;p__Proteobacteria;c__Gammaproteobacteria;o__Ectothiorhodospirales;f__Thioalkalivibrionaceae;g__Thioalkalivibrio_B;s__Thioalkalivibrio_B paradoxus	Thioalkalivibrio paradoxus ARh 1
44	GCF_000378965.1	d__Bacteria;p__Proteobacteria;c__Gammaproteobacteria;o__Ectothiorhodospirales;f__Ectothiorhodospiraceae;g__Thioalkalivibrio_A;s__Thioalkalivibrio_A thiocyanodenitrificans	Thioalkalivibrio thiocyanodenitrificans ARhD 1
45	GCF_000429965.1	d__Bacteria;p__Desulfobacterota;c__Desulfobulbia;o__Desulfobulbales;f__Desulfobulbaceae;g__Desulfobulbus_A;s__Desulfobulbus_A mediterraneus	Desulfobulbus mediterraneus DSM 13871
46	GCF_000429985.1	d__Bacteria;p__Desulfobacterota_I;c__Desulfovibrionia;o__Desulfovibrionales;f__Desulfovibrionaceae;g__Maridesulfovibrio;s__Maridesulfovibrio bastinii	Desulfovibrio bastinii DSM 16055
47	GCF_000526715.1	d__Bacteria;p__Proteobacteria;c__Gammaproteobacteria;o__Thiomicrospirales;f__Thiomicrospiraceae;g__Hydrogenovibrio;s__Hydrogenovibrio kuenenii	Hydrogenovibrio kuenenii DSM 12350
48	GCF_900167125.1	d__Bacteria;p__Desulfobacterota_I;c__Desulfovibrionia;o__Desulfovibrionales;f__Desulfovibrionaceae;g__Paucidesulfovibrio;s__Paucidesulfovibrio gracilis	Desulfovibrio gracilis DSM 16080
49	GCA_000016205.1	d__Bacteria;p__Proteobacteria;c__Gammaproteobacteria;o__Burkholderiales;f__Burkholderiaceae;g__Burkholderia;s__Burkholderia vietnamiensis	Burkholderia vietnamiensis G4
50	GCF_000010725.1	d__Bacteria;p__Proteobacteria;c__Alphaproteobacteria;o__Azospirillales;f__Azospirillaceae;g__Azospirillum;s__Azospirillum lipoferum_B	Azospirillum sp. B510
51	GCF_000012525.1	d__Bacteria;p__Cyanobacteria;c__Cyanobacteriia;o__Synechococcales;f__Synechococcaceae;g__Synechococcus;s__Synechococcus elongatus	Synechococcus elongatus PCC 7942 = FACHB-805
52	GCF_000013085.1	d__Bacteria;p__Proteobacteria;c__Alphaproteobacteria;o__Rhodospirillales;f__Rhodospirillaceae;g__Rhodospirillum;s__Rhodospirillum rubrum	Rhodospirillum rubrum ATCC 11170
53	GCF_000016185.1	d__Bacteria;p__Proteobacteria;c__Alphaproteobacteria;o__Azospirillales;f__Azospirillaceae;g__Rhodospirillum_A;s__Rhodospirillum_A centenum	Rhodospirillum centenum SW
54	GCF_000019165.1	d__Bacteria;p__Firmicutes_B;c__Desulfitobacteriia;o__Heliobacteriales;f__Heliobacteriaceae;g__Heliomicrobium;s__Heliomicrobium modesticaldum	Heliobacterium modesticaldum Ice1
55	GCF_000020045.1	d__Bacteria;p__Proteobacteria;c__Gammaproteobacteria;o__Burkholderiales;f__Burkholderiaceae;g__Paraburkholderia;s__Paraburkholderia phymatum	Paraburkholderia phymatum STM815
56	GCF_000375485.1	d__Bacteria;p__Desulfobacterota_I;c__Desulfovibrionia;o__Desulfovibrionales;f__Desulfovibrionaceae;g__Pseudodesulfovibrio;s__Pseudodesulfovibrio oxyclinae	Desulfovibrio oxyclinae DSM 11498
57	GCF_900111775.1	d__Bacteria;p__Desulfobacterota;c__Desulfuromonadia;o__Desulfuromonadales;f__Trichloromonadaceae;g__Trichloromonas;s__Trichloromonas acetexigens	Desulfuromonas acetexigens
58	GCF_000014265.1	d__Bacteria;p__Cyanobacteria;c__Cyanobacteriia;o__Cyanobacteriales;f__Microcoleaceae;g__Trichodesmium;s__Trichodesmium erythraeum	Trichodesmium erythraeum IMS101
59	GCF_000061505.1	d__Bacteria;p__Proteobacteria;c__Gammaproteobacteria;o__Burkholderiales;f__Rhodocyclaceae;g__Azoarcus;s__Azoarcus olearius	Azoarcus olearius
60	GCF_000166295.1	d__Bacteria;p__Proteobacteria;c__Gammaproteobacteria;o__Pseudomonadales;f__Oleiphilaceae;g__Marinobacter;s__Marinobacter adhaerens	Marinobacter adhaerens HP15
61	GCF_000244975.1	d__Bacteria;p__Actinobacteriota;c__Actinomycetia;o__Mycobacteriales;f__Pseudonocardiaceae;g__Saccharomonospora;s__Saccharomonospora cyanea	Saccharomonospora cyanea NA-134
62	GCF_000381085.1	d__Bacteria;p__Proteobacteria;c__Gammaproteobacteria;o__Thiomicrospirales;f__Thiomicrospiraceae;g__Thiomicrorhabdus;s__Thiomicrorhabdus arctica	Thiomicrorhabdus arctica DSM 13458
63	GCF_000421465.1	d__Bacteria;p__Proteobacteria;c__Gammaproteobacteria;o__Methylococcales;f__Methylothermaceae;g__Methylohalobius;s__Methylohalobius crimeensis	Methylohalobius crimeensis 10Ki
64	GCF_000698265.1	d__Bacteria;p__Proteobacteria;c__Gammaproteobacteria;o__Pseudomonadales;f__Pseudomonadaceae;g__Pseudomonas_E;s__Pseudomonas_E simiae	Pseudomonas simiae
65	GCF_000934765.1	d__Bacteria;p__Proteobacteria;c__Gammaproteobacteria;o__Thiomicrospirales;f__Thiomicrospiraceae;g__Thiomicrospira;s__Thiomicrospira microaerophila	Thiomicrospira microaerophila
66	GCF_001541235.1	d__Bacteria;p__Proteobacteria;c__Alphaproteobacteria;o__Rhizobiales;f__Hyphomicrobiaceae;g__Hyphomicrobium_A;s__Hyphomicrobium_A sulfonivorans	Hyphomicrobium sulfonivorans
67	GCA_002151545.1	d__Bacteria;p__Bacteroidota;c__Bacteroidia;o__Sphingobacteriales;f__Sphingobacteriaceae;g__Pedobacter;s__Pedobacter sp002151545	Sphingobacteriaceae bacterium GW460-11-11-14-LB5
68	GCF_000011065.1	d__Bacteria;p__Bacteroidota;c__Bacteroidia;o__Bacteroidales;f__Bacteroidaceae;g__Bacteroides;s__Bacteroides thetaiotaomicron	Bacteroides thetaiotaomicron VPI-5482
69	GCF_000013785.1	d__Bacteria;p__Proteobacteria;c__Gammaproteobacteria;o__Pseudomonadales;f__Pseudomonadaceae;g__Pseudomonas_A;s__Pseudomonas_A stutzeri	Pseudomonas stutzeri A1501
70	GCF_000020545.1	d__Bacteria;p__Bacteroidota;c__Chlorobia;o__Chlorobiales;f__Chlorobiaceae;g__Chlorobium_A;s__Chlorobium_A phaeobacteroides_A	Chlorobium phaeobacteroides BS1
71	GCF_000021925.1	d__Bacteria;p__Firmicutes_B;c__Desulfitobacteriia;o__Desulfitobacteriales;f__Desulfitobacteriaceae;g__Desulfitobacterium;s__Desulfitobacterium hafniense	Desulfitobacterium hafniense DCB-2
72	GCF_000022005.1	d__Bacteria;p__Proteobacteria;c__Alphaproteobacteria;o__Caulobacterales;f__Caulobacteraceae;g__Caulobacter;s__Caulobacter vibrioides	Caulobacter vibrioides NA1000
73	GCF_000025605.1	d__Bacteria;p__Aquificota;c__Aquificae;o__Aquificales;f__Aquificaceae;g__Thermocrinis;s__Thermocrinis albus	Thermocrinis albus DSM 14484
74	GCF_000236665.1	d__Bacteria;p__Proteobacteria;c__Gammaproteobacteria;o__Burkholderiales;f__Rhodocyclaceae;g__Azospira;s__Azospira oryzae	Azospira oryzae PS
75	GCF_000422285.1	d__Bacteria;p__Desulfobacterota;c__DSM-4660;o__Desulfatiglandales;f__Desulfatiglandaceae;g__Desulfatiglans;s__Desulfatiglans anilini	Desulfatiglans anilini DSM 4660
76	GCF_000828635.1	d__Bacteria;p__Proteobacteria;c__Gammaproteobacteria;o__Burkholderiales;f__Rhodocyclaceae;g__Sulfuritalea;s__Sulfuritalea hydrogenivorans	Sulfuritalea hydrogenivorans sk43H
77	GCF_001625455.1	d__Bacteria;p__Proteobacteria;c__Gammaproteobacteria;o__Pseudomonadales;f__Pseudomonadaceae;g__Pseudomonas_E;s__Pseudomonas_E sp000282495	Pseudomonas fluorescens
78	GCA_000308735.2	d__Bacteria;p__Proteobacteria;c__Gammaproteobacteria;o__Enterobacterales;f__Enterobacteriaceae;g__Klebsiella;s__Klebsiella grimontii	Klebsiella michiganensis
79	GCA_000967895.1	d__Bacteria;p__Proteobacteria;c__Gammaproteobacteria;o__Pseudomonadales;f__DSM-6294;g__Oleispira;s__Oleispira antarctica	Oleispira antarctica RB-8
80	GCF_000009265.1	d__Bacteria;p__Proteobacteria;c__Alphaproteobacteria;o__Rhizobiales;f__Rhizobiaceae;g__Rhizobium;s__Rhizobium leguminosarum_L	Rhizobium leguminosarum bv. viciae 3841
81	GCF_000009985.1	d__Bacteria;p__Proteobacteria;c__Alphaproteobacteria;o__Rhodospirillales;f__Magnetospirillaceae;g__Phaeospirillum;s__Phaeospirillum magneticum	Magnetospirillum magneticum AMB-1
82	GCF_000021385.1	d__Bacteria;p__Desulfobacterota_I;c__Desulfovibrionia;o__Desulfovibrionales;f__Desulfovibrionaceae;g__Cupidesulfovibrio;s__Cupidesulfovibrio vulgaris_A	Desulfovibrio vulgaris str. 'Miyazaki F'
83	GCF_000025945.1	d__Bacteria;p__Desulfobacterota;c__Desulfobulbia;o__Desulfobulbales;f__Desulfocapsaceae;g__Desulfotalea;s__Desulfotalea psychrophila	Desulfotalea psychrophila LSv54
84	GCF_000214665.1	d__Bacteria;p__Proteobacteria;c__Gammaproteobacteria;o__Methylococcales;f__Methylomonadaceae;g__Methylomonas;s__Methylomonas methanica_B	Methylomonas methanica MC09
85	GCF_000215085.1	d__Bacteria;p__Firmicutes_B;c__Desulfotomaculia;o__Desulfotomaculales;f__Desulfotomaculaceae;g__Desulfotomaculum;s__Desulfotomaculum ruminis	Desulfotomaculum ruminis DSM 2154
86	GCF_000711315.1	d__Bacteria;p__Proteobacteria;c__Gammaproteobacteria;o__Thiomicrospirales;f__Thiomicrospiraceae;g__Hydrogenovibrio;s__Hydrogenovibrio marinus	Hydrogenovibrio marinus DSM 11271
87	GCF_002019605.1	d__Bacteria;p__Firmicutes;c__Bacilli;o__Bacillales_H;f__Bacillaceae_F;g__Bacillus_BH;s__Bacillus_BH alkalinitrilicus	Alkalihalobacillus alkalinitrilicus
88	GCF_000010525.1	d__Bacteria;p__Proteobacteria;c__Alphaproteobacteria;o__Rhizobiales;f__Xanthobacteraceae;g__Azorhizobium;s__Azorhizobium caulinodans	Azorhizobium caulinodans ORS 571
89	GCF_000012965.1	d__Bacteria;p__Campylobacterota;c__Campylobacteria;o__Campylobacterales;f__Sulfurimonadaceae;g__Sulfurimonas;s__Sulfurimonas denitrificans	Sulfurimonas denitrificans DSM 1251
90	GCF_000015045.1	d__Bacteria;p__Desulfobacterota;c__Desulfuromonadia;o__Geobacterales;f__Pseudopelobacteraceae;g__Pseudopelobacter;s__Pseudopelobacter propionicus	Pelobacter propionicus DSM 2379
91	GCF_000017145.1	d__Bacteria;p__Proteobacteria;c__Alphaproteobacteria;o__Rhizobiales;f__Rhizobiaceae;g__Sinorhizobium;s__Sinorhizobium medicae	Sinorhizobium medicae WSM419
92	GCF_000185805.1	d__Bacteria;p__Aquificota;c__Desulfurobacteriia;o__Desulfurobacteriales;f__Desulfurobacteriaceae;g__Thermovibrio;s__Thermovibrio ammonificans	Thermovibrio ammonificans HB-1
93	GCF_000430725.1	d__Bacteria;p__Proteobacteria;c__Gammaproteobacteria;o__Burkholderiales;f__Burkholderiaceae;g__Azohydromonas;s__Azohydromonas australica	Azohydromonas australica DSM 1124
94	GCF_000519045.1	d__Bacteria;p__Proteobacteria;c__Gammaproteobacteria;o__Burkholderiales;f__Rhodocyclaceae;g__Azonexus;s__Azonexus agitatus	Dechloromonas agitata is5
95	GCF_000745975.1	d__Bacteria;p__Desulfobacterota;c__Desulfobacteria;o__Desulfobacterales;f__Desulfobacteraceae;g__Desulfobacter;s__Desulfobacter vibrioformis	Desulfobacter vibrioformis DSM 8776
96	GCF_000969705.1	d__Bacteria;p__Actinobacteriota;c__Actinomycetia;o__Nitriliruptorales;f__Nitriliruptoraceae;g__Nitriliruptor;s__Nitriliruptor alkaliphilus	Nitriliruptor alkaliphilus DSM 45188
97	GCF_001592305.1	d__Bacteria;p__Proteobacteria;c__Gammaproteobacteria;o__Burkholderiales;f__Burkholderiaceae;g__Hydrogenophaga;s__Hydrogenophaga taeniospiralis	Hydrogenophaga taeniospiralis CCUG 15921
98	GCF_900129305.1	d__Bacteria;p__Desulfobacterota;c__Syntrophobacteria;o__Syntrophobacterales;f__DSM-9756;g__Desulfacinum;s__Desulfacinum infernum	Desulfacinum infernum DSM 9756
99	GCF_900142125.1	d__Bacteria;p__Desulfobacterota;c__Desulfuromonadia;o__Desulfuromonadales;f__Geopsychrobacteraceae;g__Malonomonas;s__Malonomonas rubra	Malonomonas rubra DSM 5091
100	GCF_000006985.1	d__Bacteria;p__Bacteroidota;c__Chlorobia;o__Chlorobiales;f__Chlorobiaceae;g__Chlorobaculum;s__Chlorobaculum tepidum	Chlorobaculum tepidum TLS
101	GCF_000017845.1	d__Bacteria;p__Cyanobacteria;c__Cyanobacteriia;o__Cyanobacteriales;f__Microcystaceae_A;g__Crocosphaera;s__Crocosphaera subtropica	Crocosphaera subtropica ATCC 51142
102	GCF_000020385.1	d__Bacteria;p__Desulfobacterota;c__Desulfuromonadia;o__Geobacterales;f__Pseudopelobacteraceae;g__Trichlorobacter;s__Trichlorobacter lovleyi	Geobacter lovleyi SZ
103	GCF_000020465.1	d__Bacteria;p__Bacteroidota;c__Chlorobia;o__Chlorobiales;f__Chlorobiaceae;g__Chlorobium;s__Chlorobium limicola	Chlorobium limicola DSM 245
104	GCF_000021745.1	d__Bacteria;p__Proteobacteria;c__Alphaproteobacteria;o__Rhizobiales;f__Beijerinckiaceae;g__Methylocella;s__Methylocella silvestris	Methylocella silvestris BL2
105	GCF_000024605.1	d__Bacteria;p__Firmicutes_B;c__Desulfotomaculia;o__Ammonifexales;f__Ammonificaceae;g__Ammonifex;s__Ammonifex degensii	Ammonifex degensii KC4
106	GCF_000183405.1	d__Bacteria;p__Deferribacterota;c__Deferribacteres;o__Deferribacterales;f__Calditerrivibrionaceae;g__Calditerrivibrio;s__Calditerrivibrio nitroreducens	Calditerrivibrio nitroreducens DSM 19672
107	GCF_000195295.1	d__Bacteria;p__Desulfobacterota;c__Desulfobaccia;o__Desulfobaccales;f__Desulfobaccaceae;g__Desulfobacca;s__Desulfobacca acetoxidans	Desulfobacca acetoxidans DSM 11109
108	GCF_000325705.1	d__Bacteria;p__Bacteroidota;c__Bacteroidia;o__Cytophagales;f__Cyclobacteriaceae;g__Echinicola;s__Echinicola vietnamensis	Echinicola vietnamensis DSM 17526
109	GCF_000428045.1	d__Bacteria;p__Proteobacteria;c__Gammaproteobacteria;o__Chromatiales;f__Sedimenticolaceae;g__Sedimenticola;s__Sedimenticola selenatireducens	Sedimenticola selenatireducens DSM 17993
110	GCF_002151265.1	d__Bacteria;p__Proteobacteria;c__Gammaproteobacteria;o__Pseudomonadales;f__Halomonadaceae;g__Halomonas;s__Halomonas desiderata	Halomonas desiderata SP1
111	GCF_003269035.1	d__Bacteria;p__Proteobacteria;c__Gammaproteobacteria;o__Burkholderiales;f__Burkholderiaceae;g__Paraburkholderia;s__Paraburkholderia bryophila	Paraburkholderia bryophila
112	GCF_003953035.1	d__Bacteria;p__Proteobacteria;c__Alphaproteobacteria;o__Sphingomonadales;f__Sphingomonadaceae;g__Sphingomonas;s__Sphingomonas koreensis	Sphingomonas koreensis
113	GCF_900176045.1	d__Bacteria;p__Campylobacterota;c__Campylobacteria;o__Campylobacterales;f__Nitratiruptoraceae;g__Nitratiruptor;s__Nitratiruptor tergarcus	Nitratiruptor tergarcus DSM 16512
114	GCF_900176285.1	d__Bacteria;p__Desulfobacterota;c__Syntrophobacteria;o__Syntrophobacterales;f__DSM-9756;g__Desulfacinum;s__Desulfacinum hydrothermale	Desulfacinum hydrothermale DSM 13146
115	GCF_000015245.1	d__Bacteria;p__Proteobacteria;c__Gammaproteobacteria;o__Enterobacterales;f__Shewanellaceae;g__Shewanella;s__Shewanella amazonensis	Shewanella amazonensis SB2B
116	GCF_000018545.1	d__Bacteria;p__Proteobacteria;c__Alphaproteobacteria;o__Rhizobiales;f__Rhizobiaceae;g__Sinorhizobium;s__Sinorhizobium fredii_A	Sinorhizobium fredii NGR234
117	GCF_000020025.1	d__Bacteria;p__Cyanobacteria;c__Cyanobacteriia;o__Cyanobacteriales;f__Nostocaceae;g__Nostoc;s__Nostoc punctiforme	Nostoc punctiforme PCC 73102
118	GCF_000195755.1	d__Bacteria;p__Desulfobacterota_I;c__Desulfovibrionia;o__Desulfovibrionales;f__Desulfovibrionaceae;g__Nitratidesulfovibrio;s__Nitratidesulfovibrio vulgaris	Desulfovibrio vulgaris str. Hildenborough
119	GCF_000204075.1	d__Bacteria;p__Cyanobacteria;c__Cyanobacteriia;o__Cyanobacteriales;f__Nostocaceae;g__Trichormus;s__Trichormus variabilis	Trichormus variabilis ATCC 29413
120	GCF_000214825.1	d__Bacteria;p__Proteobacteria;c__Gammaproteobacteria;o__Thiomicrospirales;f__Thiomicrospiraceae;g__Thiomicrospira;s__Thiomicrospira cyclica	Thiomicrospira cyclica ALM1
121	GCF_000284315.1	d__Bacteria;p__Nitrospirota_A;c__Leptospirillia;o__Leptospirillales;f__Leptospirillaceae;g__Leptospirillum;s__Leptospirillum ferrooxidans	Leptospirillum ferrooxidans C2-3
122	GCF_000619805.1	d__Bacteria;p__Aquificota;c__Aquificae;o__Hydrogenothermales;f__Hydrogenothermaceae;g__Sulfurihydrogenibium;s__Sulfurihydrogenibium subterraneum	Sulfurihydrogenibium subterraneum DSM 15120
123	GCF_000745425.1	d__Bacteria;p__Proteobacteria;c__Alphaproteobacteria;o__Rhizobiales;f__Beijerinckiaceae;g__Beijerinckia;s__Beijerinckia mobilis	Beijerinckia mobilis
124	GCF_001189915.1	d__Bacteria;p__Proteobacteria;c__Gammaproteobacteria;o__Burkholderiales;f__Burkholderiaceae;g__Herbaspirillum;s__Herbaspirillum autotrophicum	Herbaspirillum autotrophicum
125	GCF_900141795.1	d__Bacteria;p__Proteobacteria;c__Gammaproteobacteria;o__Thiomicrospirales;f__Thiomicrospiraceae;g__Sulfurivirga;s__Sulfurivirga caldicuralii	Sulfurivirga caldicuralii
126	GCF_000015505.1	d__Bacteria;p__Proteobacteria;c__Gammaproteobacteria;o__Burkholderiales;f__Burkholderiaceae;g__Polaromonas;s__Polaromonas naphthalenivorans	Polaromonas naphthalenivorans CJ2
127	GCF_000016745.1	d__Bacteria;p__Desulfobacterota;c__Desulfuromonadia;o__Geobacterales;f__Geobacteraceae;g__Geotalea;s__Geotalea uraniireducens	Geobacter uraniireducens Rf4
128	GCF_000020625.1	d__Bacteria;p__Bacteroidota;c__Chlorobia;o__Chlorobiales;f__Chlorobiaceae;g__Prosthecochloris;s__Prosthecochloris aestuarii	Prosthecochloris aestuarii DSM 271
129	GCF_000021565.1	d__Bacteria;p__Aquificota;c__Aquificae;o__Hydrogenothermales;f__Hydrogenothermaceae;g__Persephonella;s__Persephonella marina	Persephonella marina EX-H1
130	GCF_000023025.1	d__Bacteria;p__Proteobacteria;c__Gammaproteobacteria;o__Pseudomonadales;f__Cellvibrionaceae;g__Teredinibacter;s__Teredinibacter turnerae_B	Teredinibacter turnerae T7901
131	GCF_000092045.1	d__Bacteria;p__Proteobacteria;c__Alphaproteobacteria;o__Rhizobiales;f__Rhizobiaceae;g__Rhizobium;s__Rhizobium etli	Rhizobium etli CFN 42
132	GCF_000092905.1	d__Bacteria;p__Firmicutes;c__Bacilli;o__Kyrpidiales;f__Kyrpidiaceae;g__Kyrpidia;s__Kyrpidia tusciae	Kyrpidia tusciae DSM 2912
133	GCF_000195775.1	d__Bacteria;p__Proteobacteria;c__Alphaproteobacteria;o__Rhizobiales;f__Xanthobacteraceae;g__Rhodopseudomonas;s__Rhodopseudomonas palustris_F	Rhodopseudomonas palustris CGA009
134	GCF_000203935.1	d__Bacteria;p__Proteobacteria;c__Gammaproteobacteria;o__Enterobacterales;f__Shewanellaceae;g__Shewanella;s__Shewanella sp000203935	Shewanella sp. ANA-3
135	GCF_000527155.1	d__Bacteria;p__Actinobacteriota;c__Actinomycetia;o__Mycobacteriales;f__Micromonosporaceae;g__Haloglycomyces;s__Haloglycomyces albus	Haloglycomyces albus DSM 45210
136	GCF_000745855.1	d__Bacteria;p__Proteobacteria;c__Gammaproteobacteria;o__Burkholderiales;f__Burkholderiaceae;g__Xenophilus;s__Xenophilus azovorans	Xenophilus azovorans DSM 13620
137	GCF_001995255.1	d__Bacteria;p__Proteobacteria;c__Gammaproteobacteria;o__Ectothiorhodospirales;f__Thioalkalivibrionaceae;g__Thioalkalivibrio;s__Thioalkalivibrio halophilus	Thioalkalivibrio halophilus
138	GCF_007827425.1	d__Bacteria;p__Proteobacteria;c__Alphaproteobacteria;o__Azospirillales;f__Azospirillaceae;g__Azospirillum;s__Azospirillum brasilense	Azospirillum brasilense
139	GCF_900188395.1	d__Bacteria;p__Aquificota;c__Desulfurobacteriia;o__Desulfurobacteriales;f__Desulfurobacteriaceae;g__Desulfurobacterium_A;s__Desulfurobacterium_A atlanticum	Desulfurobacterium atlanticum
140	GCF_000007565.2	d__Bacteria;p__Proteobacteria;c__Gammaproteobacteria;o__Pseudomonadales;f__Pseudomonadaceae;g__Pseudomonas_E;s__Pseudomonas_E hunanensis	Pseudomonas putida KT2440
141	GCF_000011905.1	d__Bacteria;p__Chloroflexota;c__Dehalococcoidia;o__Dehalococcoidales;f__Dehalococcoidaceae;g__Dehalococcoides;s__Dehalococcoides mccartyi	Dehalococcoides mccartyi 195
142	GCF_000020505.1	d__Bacteria;p__Bacteroidota;c__Chlorobia;o__Chlorobiales;f__Chlorobiaceae;g__Chlorobaculum;s__Chlorobaculum parvum_A	Chlorobaculum parvum NCIB 8327
143	GCF_000022085.1	d__Bacteria;p__Proteobacteria;c__Alphaproteobacteria;o__Rhizobiales;f__Beijerinckiaceae;g__Methylobacterium;s__Methylobacterium nodulans	Methylobacterium nodulans ORS 2060
144	GCF_000143965.1	d__Bacteria;p__Desulfobacterota;c__Desulfarculia;o__Desulfarculales;f__Desulfarculaceae;g__Desulfarculus;s__Desulfarculus baarsii	Desulfarculus baarsii DSM 2075
145	GCF_000423825.1	d__Bacteria;p__Proteobacteria;c__Gammaproteobacteria;o__Acidithiobacillales;f__Thermithiobacillaceae;g__Thermithiobacillus;s__Thermithiobacillus tepidarius	Thermithiobacillus tepidarius DSM 3134
146	GCF_000482785.1	d__Bacteria;p__Proteobacteria;c__Gammaproteobacteria;o__Burkholderiales;f__Burkholderiaceae;g__Derxia;s__Derxia gummosa	Derxia gummosa DSM 723
147	GCF_001307155.1	d__Bacteria;p__Proteobacteria;c__Gammaproteobacteria;o__Pseudomonadales;f__Pseudomonadaceae;g__Pseudomonas_E;s__Pseudomonas_E fluorescens_E	Pseudomonas fluorescens
148	GCF_001440325.1	d__Bacteria;p__Proteobacteria;c__Gammaproteobacteria;o__Pseudomonadales;f__Pseudomonadaceae;g__Pseudomonas_E;s__Pseudomonas_E jessenii	Pseudomonas fluorescens
149	GCF_002000365.1	d__Bacteria;p__Proteobacteria;c__Gammaproteobacteria;o__Ectothiorhodospirales;f__Ectothiorhodospiraceae;g__Thioalkalivibrio_A;s__Thioalkalivibrio_A denitrificans	Thioalkalivibrio denitrificans
150	GCF_000006965.1	d__Bacteria;p__Proteobacteria;c__Alphaproteobacteria;o__Rhizobiales;f__Rhizobiaceae;g__Sinorhizobium;s__Sinorhizobium meliloti	Sinorhizobium meliloti 1021
151	GCF_000008765.1	d__Bacteria;p__Firmicutes_A;c__Clostridia;o__Clostridiales;f__Clostridiaceae;g__Clostridium_S;s__Clostridium_S acetobutylicum	Clostridium acetobutylicum ATCC 824
152	GCF_000016505.1	d__Bacteria;p__Firmicutes_A;c__Clostridia;o__Clostridiales;f__Clostridiaceae;g__Clostridium_B;s__Clostridium_B kluyveri	Clostridium kluyveri DSM 555
153	GCF_000021485.1	d__Bacteria;p__Proteobacteria;c__Gammaproteobacteria;o__Acidithiobacillales;f__Acidithiobacillaceae;g__Acidithiobacillus;s__Acidithiobacillus ferrooxidans	Acidithiobacillus ferrooxidans ATCC 23270
154	GCF_000021545.1	d__Bacteria;p__Aquificota;c__Aquificae;o__Hydrogenothermales;f__Hydrogenothermaceae;g__Sulfurihydrogenibium;s__Sulfurihydrogenibium azorense	Sulfurihydrogenibium azorense Az-Fu1
155	GCF_000024385.1	d__Bacteria;p__Actinobacteriota;c__Actinomycetia;o__Streptosporangiales;f__Streptosporangiaceae;g__Thermomonospora;s__Thermomonospora curvata	Thermomonospora curvata DSM 43183
156	GCF_000025465.1	d__Bacteria;p__Proteobacteria;c__Gammaproteobacteria;o__Enterobacterales;f__Enterobacteriaceae;g__Klebsiella;s__Klebsiella variicola	Klebsiella variicola At-22
157	GCF_000750555.1	d__Bacteria;p__Proteobacteria;c__Gammaproteobacteria;o__Enterobacterales;f__Enterobacteriaceae;g__Escherichia;s__Escherichia coli	Escherichia coli BW25113
158	GCF_900100495.1	d__Bacteria;p__Proteobacteria;c__Gammaproteobacteria;o__Pseudomonadales;f__Pseudomonadaceae;g__Pseudomonas_E;s__Pseudomonas_E benzenivorans	Pseudomonas benzenivorans
159	GCF_900107645.1	d__Bacteria;p__Desulfobacterota;c__Desulfuromonadia;o__Desulfuromonadales;f__Geopsychrobacteraceae;g__Desulfuromusa;s__Desulfuromusa kysingii	Desulfuromusa kysingii
160	GCF_900114975.1	d__Bacteria;p__Desulfobacterota;c__Syntrophobacteria;o__Syntrophobacterales;f__Thermodesulforhabdaceae;g__Thermodesulforhabdus;s__Thermodesulforhabdus norvegica	Thermodesulforhabdus norvegica
161	GCF_900115975.1	d__Bacteria;p__Firmicutes_B;c__Desulfotomaculia;o__Desulfotomaculales;f__Desulfallaceae;g__Desulfoscipio;s__Desulfoscipio geothermicus	Desulfallas geothermicus DSM 3669
162	GCA_000017645.1	d__Bacteria;p__Proteobacteria;c__Alphaproteobacteria;o__Rhizobiales;f__Xanthobacteraceae;g__Xanthobacter;s__Xanthobacter autotrophicus	Xanthobacter autotrophicus Py2
163	GCF_000015585.1	d__Bacteria;p__Proteobacteria;c__Gammaproteobacteria;o__Nitrococcales;f__Halorhodospiraceae;g__Halorhodospira;s__Halorhodospira halophila	Halorhodospira halophila SL1
164	GCF_000016765.1	d__Bacteria;p__Proteobacteria;c__Alphaproteobacteria;o__Sphingomonadales;f__Sphingomonadaceae;g__Rhizorhabdus;s__Rhizorhabdus wittichii	Sphingomonas wittichii RW1
165	GCF_000058485.1	d__Bacteria;p__Actinobacteriota;c__Actinomycetia;o__Mycobacteriales;f__Frankiaceae;g__Frankia;s__Frankia alni	Frankia alni ACN14a
166	GCF_000092885.1	d__Bacteria;p__Proteobacteria;c__Gammaproteobacteria;o__Burkholderiales;f__Burkholderiaceae;g__Paraburkholderia;s__Paraburkholderia atlantica	Paraburkholderia atlantica
167	GCF_000483485.1	d__Bacteria;p__Proteobacteria;c__Gammaproteobacteria;o__Thiomicrospirales;f__Thiomicrospiraceae;g__Thiomicrorhabdus;s__Thiomicrorhabdus chilensis	Thiomicrorhabdus chilensis DSM 12352
168	GCF_000832305.1	d__Bacteria;p__Proteobacteria;c__Gammaproteobacteria;o__Burkholderiales;f__Burkholderiaceae;g__Cupriavidus;s__Cupriavidus basilensis	Cupriavidus basilensis
169	GCF_000968535.2	d__Bacteria;p__Proteobacteria;c__Gammaproteobacteria;o__Methylococcales;f__Methylomonadaceae;g__Methylotuvimicrobium;s__Methylotuvimicrobium alcaliphilum	Methylotuvimicrobium alcaliphilum 20Z
170	GCF_001633105.1	d__Bacteria;p__Proteobacteria;c__Gammaproteobacteria;o__Burkholderiales;f__Burkholderiaceae;g__Acidovorax;s__Acidovorax sp001633105	Acidovorax sp. GW101-3H11
171	GCF_900188115.1	d__Bacteria;p__Actinobacteriota;c__Actinomycetia;o__Mycobacteriales;f__Pseudonocardiaceae;g__Haloechinothrix;s__Haloechinothrix alba	Haloechinothrix alba
